# Supplementary material for: Effects of landscape features on population genetic variation of a tropical stream fish, Stone lapping minnow, Garra cambodgiensis, in the upper Nan River drainage basin, northern Thailand
Source: PeerJ. 2018 Mar 7;6:e4487. doi: 10.7717/peerj.4487 (PMC5845392; doi:10.7717/peerj.4487)
Supplement: Supplemental Information 1 [file peerj-06-4487-s001.xls]

## Sheet: Sheet1
ID	population	Gar3		Gar6		Gar8		Gar9		Gar13		GC187		GC203		HOLN		JQSO		Sa197		PH8A
1	Meed	122	122	224	226	92	94	271	271	252	254	176	184	198	200	196	196	144	146	198	200	109	109
1	Meed	133	133	214	224	104	104	271	271	252	276	178	178	198	200	190	204	134	144	174	174	119	119
1	Meed	117	129	224	224	104	104	287	303	252	276	186	190	198	206	194	202	134	152	184	184	139	139
1	Meed	129	131	222	224	114	114	287	287	254	254	176	190	198	200	210	210	146	146	170	172	139	139
1	Meed	133	133	246	246	94	94	0	0	252	252	180	186	206	224	198	198	134	146	196	196	139	139
1	Meed	122	142	222	222	94	114	271	271	254	261	178	178	194	194	190	188	146	146	172	172	109	129
1	Meed	129	133	0	0	94	114	271	303	247	249	182	182	208	210	192	198	136	144	170	174	139	139
1	Meed	129	138	218	222	94	114	271	271	249	249	174	176	206	208	200	204	158	158	182	182	129	129
1	Meed	133	133	216	250	94	94	271	271	247	252	184	188	200	208	202	202	158	158	0	0	139	142
1	Meed	129	133	214	224	104	104	303	303	252	252	176	176	208	208	202	202	144	154	186	198	139	139
1	Meed	142	142	216	224	104	104	303	303	249	254	176	178	200	206	196	196	144	144	170	170	109	109
1	Meed	131	133	216	224	94	104	271	287	247	252	178	178	226	226	196	198	144	146	182	182	112	112
1	Meed	133	133	214	216	94	104	271	283	252	252	176	184	200	204	196	196	144	148	184	184	139	142
1	Meed	129	129	224	224	104	104	263	303	252	254	176	176	208	208	200	202	144	146	166	166	170	170
1	Meed	136	136	218	218	94	104	287	287	252	254	176	176	204	204	202	210	148	148	172	184	109	129
1	Meed	131	133	232	248	94	104	271	271	254	254	176	194	226	226	188	190	144	144	184	184	107	139
1	Meed	131	142	216	224	94	104	255	255	254	254	182	182	206	212	186	196	134	144	176	176	139	139
1	Meed	129	129	216	216	104	104	303	303	252	252	180	182	208	208	196	206	134	134	166	166	139	139
1	Meed	117	138	220	228	92	94	271	303	249	261	176	184	196	196	192	192	144	146	174	174	159	170
1	Meed	117	117	214	220	94	94	263	303	252	254	176	176	198	200	196	200	146	146	180	180	109	109
1	Meed	136	136	224	224	114	114	283	283	247	261	176	182	210	210	196	196	134	144	172	196	142	142
1	Meed	122	129	216	224	94	104	271	271	245	245	174	176	194	212	198	200	154	154	168	168	139	142
1	Meed	120	131	218	224	92	104	271	303	249	254	174	176	206	206	196	200	134	144	176	176	0	0
1	Meed	120	133	216	216	104	114	251	271	249	254	176	182	196	200	200	200	144	144	166	166	107	109
1	Meed	126	131	260	260	104	114	251	251	249	249	176	176	196	200	200	200	134	154	176	180	129	142
1	Meed	129	131	232	232	92	92	271	271	254	254	184	184	200	212	192	192	134	144	184	184	139	148
1	Meed	122	122	216	226	118	118	303	309	249	254	178	182	208	210	204	204	134	136	174	174	139	148
1	Meed	138	138	218	220	94	104	303	303	252	254	190	190	198	204	204	204	162	162	166	166	139	146
1	Meed	129	133	218	222	94	94	303	303	247	261	176	192	198	200	210	210	134	154	172	172	139	139
1	Meed	129	129	216	216	104	104	271	287	252	254	180	180	196	226	200	210	162	162	166	166	109	109
1	Meed	129	136	214	216	92	104	271	271	252	276	192	192	200	226	196	196	134	154	176	182	139	139
1	Meed	131	133	216	226	92	94	271	303	247	252	0	0	196	200	196	196	152	152	166	170	139	142
1	Meed	0	0	0	0	92	114	0	0	0	0	0	0	212	212	202	202	148	148	0	0	0	0
1	Meed	133	136	216	220	114	114	303	303	252	252	174	186	208	208	200	208	146	154	184	186	144	144
1	Meed	0	0	0	0	104	104	283	283	0	0	180	180	0	0	0	0	142	148	0	0	150	150
1	Meed	0	0	224	226	94	94	271	271	0	0	180	180	0	0	190	200	148	148	184	196	148	148
1	Meed	129	129	224	224	92	92	0	0	252	252	186	186	204	208	192	194	134	152	174	194	139	139
1	Meed	136	138	224	228	114	114	255	255	249	249	180	182	198	200	198	198	146	146	176	176	139	139
1	Meed	129	133	214	224	92	104	247	247	254	254	184	186	208	210	198	198	148	148	166	166	0	0
1	Meed	129	138	224	224	92	92	255	255	252	254	174	194	198	208	198	198	144	152	166	166	139	139
1	Meed	129	133	214	216	92	114	271	271	254	254	190	190	200	210	198	198	134	158	178	178	139	139
1	Meed	122	129	214	226	94	94	271	271	254	254	182	182	198	200	200	204	134	146	170	172	144	144
1	Meed	0	0	222	226	114	114	0	0	249	259	184	190	194	198	204	204	136	146	174	174	139	139
1	Meed	122	122	214	226	94	94	255	287	0	0	184	184	198	214	198	202	144	148	184	184	139	139
1	Meed	0	0	216	218	94	104	255	293	259	276	174	184	196	204	186	186	136	142	0	0	129	129
1	Meed	122	133	216	226	92	92	263	271	254	254	190	194	196	204	202	202	134	158	168	184	139	139
2	Kon	126	136	264	264	92	94	0	0	254	254	182	190	200	206	192	200	136	144	166	166	129	139
2	Kon	129	133	224	224	94	114	0	0	252	254	174	188	194	200	192	194	152	162	166	170	142	139
2	Kon	131	133	216	224	92	114	271	271	249	252	184	186	200	200	186	196	134	136	170	184	139	144
2	Kon	129	133	216	224	94	104	303	303	241	252	176	186	200	200	192	202	146	152	184	184	107	139
2	Kon	129	136	214	216	94	104	271	271	276	276	176	184	202	214	196	202	148	154	180	186	139	139
2	Kon	122	129	216	230	92	94	303	303	249	249	178	190	200	206	194	194	134	144	186	186	137	142
2	Kon	124	131	216	232	104	104	0	0	247	254	184	186	200	200	202	202	144	144	166	184	109	114
2	Kon	131	131	222	222	94	104	271	271	254	261	178	184	200	208	192	204	142	152	184	184	129	129
2	Kon	129	129	214	250	94	94	0	0	257	264	0	0	200	206	188	188	146	152	184	184	137	137
2	Kon	129	133	224	224	92	104	271	309	254	254	176	176	200	214	204	204	146	146	170	184	0	0
2	Kon	122	122	218	226	94	94	271	303	249	254	186	186	206	208	194	196	136	146	184	184	109	139
2	Kon	117	131	214	238	92	92	271	271	254	254	184	184	200	204	198	198	144	146	174	182	139	139
2	Kon	122	129	216	222	94	94	271	271	249	252	178	182	198	200	192	204	144	148	0	0	139	139
2	Kon	129	133	248	250	92	94	271	273	249	276	174	178	208	208	196	196	134	144	184	186	114	139
2	Kon	129	133	224	224	92	94	0	0	249	249	174	180	196	208	188	192	142	142	166	166	109	109
2	Kon	133	133	222	222	104	104	271	293	252	252	186	186	198	200	194	194	134	144	166	166	131	161
2	Kon	129	131	234	234	94	114	271	283	252	252	184	184	226	226	198	204	134	144	184	184	139	139
2	Kon	136	136	216	218	114	114	263	273	249	249	176	176	226	226	206	206	134	144	184	184	109	109
2	Kon	122	133	214	218	114	114	271	271	254	254	176	182	196	204	200	200	148	154	184	184	109	109
2	Kon	133	136	218	224	114	114	303	303	254	254	176	182	208	208	198	198	144	144	184	184	139	139
2	Kon	122	138	216	218	92	100	303	303	249	254	176	176	226	226	192	204	136	152	184	186	129	142
2	Kon	133	136	220	220	114	114	271	297	254	264	176	176	206	208	204	204	148	148	184	184	161	161
2	Kon	133	133	216	216	114	114	271	303	249	254	176	182	226	226	194	194	136	136	176	186	139	139
2	Kon	133	136	224	224	114	114	0	0	252	252	176	176	206	206	186	186	144	146	176	176	139	139
2	Kon	131	149	216	224	114	114	271	303	0	0	176	182	202	208	208	208	134	142	168	168	107	139
2	Kon	138	149	226	260	92	104	271	271	252	261	174	182	206	206	198	198	142	146	176	176	109	139
2	Kon	122	122	212	220	94	100	303	303	249	249	176	176	200	210	196	200	134	134	166	166	139	144
2	Kon	131	142	216	218	92	94	303	303	252	276	180	190	196	198	204	204	144	146	180	180	129	139
2	Kon	133	136	214	220	94	94	245	299	252	257	178	180	204	206	202	202	142	154	0	0	139	159
2	Kon	122	122	224	224	92	104	0	0	254	254	178	178	206	206	186	198	144	144	166	166	107	109
2	Kon	131	133	218	220	94	94	271	271	276	276	176	176	200	208	196	196	144	148	166	166	139	139
2	Kon	131	131	214	224	94	104	271	271	254	261	176	176	194	194	192	200	144	158	170	170	107	107
2	Kon	136	136	222	222	92	114	271	271	252	261	186	186	200	206	202	206	142	144	184	184	139	152
2	Kon	129	136	224	228	92	94	251	251	0	0	176	182	204	208	0	0	148	148	180	194	107	107
2	Kon	133	136	216	224	94	114	299	299	249	261	176	186	204	204	204	204	134	146	0	0	139	139
2	Kon	0	0	216	216	94	114	0	0	0	0	174	178	198	208	190	200	166	166	194	194	107	109
2	Kon	129	140	216	224	92	92	271	271	254	261	184	186	198	208	0	0	144	148	184	184	139	139
2	Kon	136	138	220	222	92	92	255	255	0	0	178	184	198	208	196	198	144	150	184	184	139	139
2	Kon	129	133	214	216	104	114	271	271	0	0	186	186	198	208	192	192	144	158	176	176	121	139
2	Kon	124	131	214	232	94	104	255	271	264	264	188	188	200	208	204	204	144	144	194	194	139	139
2	Kon	124	131	232	232	94	94	255	271	254	254	180	188	200	208	192	204	144	152	194	194	139	146
2	Kon	129	136	216	224	114	114	255	271	249	252	184	186	200	204	0	0	144	152	194	194	131	139
2	Kon	129	136	222	238	94	104	271	271	254	254	176	176	200	202	202	202	144	144	194	194	139	139
2	Kon	129	133	214	224	94	104	281	281	252	266	178	178	200	200	204	204	136	152	194	196	139	139
2	Kon	129	131	222	222	92	104	255	271	259	276	184	188	200	202	196	200	136	146	184	184	139	155
2	Kon	129	136	216	216	92	94	271	271	249	276	176	188	196	208	204	204	134	144	168	168	121	139
3	Pua	122	138	216	224	114	114	0	0	249	261	184	184	202	208	190	208	136	148	182	182	127	139
3	Pua	122	129	214	224	92	94	271	271	254	254	180	182	198	200	192	196	134	144	186	186	139	139
3	Pua	126	133	212	224	92	96	271	271	252	254	184	184	196	208	190	192	144	144	166	166	139	139
3	Pua	138	138	216	220	92	94	271	297	249	276	184	184	202	226	190	192	134	148	170	170	144	144
3	Pua	131	142	226	226	94	114	253	289	249	252	174	174	200	206	196	196	134	144	172	172	139	139
3	Pua	131	131	230	232	92	112	271	271	245	252	176	184	200	208	196	214	134	136	194	194	131	131
3	Pua	131	138	214	230	94	100	271	271	257	261	180	180	200	200	210	210	134	144	194	200	139	142
3	Pua	136	136	214	216	92	114	251	271	249	271	174	186	200	206	196	198	134	134	180	186	139	139
3	Pua	122	131	212	214	104	104	271	303	238	261	184	184	194	200	200	200	152	162	166	166	139	139
3	Pua	122	131	216	216	92	94	271	271	257	259	184	186	212	214	188	202	136	144	194	194	139	139
3	Pua	129	133	218	218	104	104	271	271	257	257	176	176	200	202	184	198	144	154	184	186	123	139
3	Pua	131	133	216	216	114	114	271	271	257	257	176	176	200	206	196	204	134	136	178	178	139	139
3	Pua	131	138	248	250	114	114	271	271	238	254	176	188	200	200	192	192	136	142	196	196	119	144
3	Pua	122	122	216	250	94	94	251	251	254	257	174	184	202	204	190	210	136	152	166	176	109	127
3	Pua	126	131	212	212	92	104	271	303	249	252	186	186	208	226	190	192	134	154	166	166	121	139
3	Pua	122	126	212	216	104	104	303	303	252	261	190	190	200	200	192	210	136	144	186	186	109	131
3	Pua	122	122	216	222	92	94	271	271	252	261	184	186	200	202	190	210	158	158	186	186	139	139
3	Pua	129	129	216	236	92	94	303	303	249	261	174	174	210	210	202	202	134	156	184	184	146	146
3	Pua	136	138	214	216	92	94	303	303	238	257	176	184	208	208	204	204	152	152	186	194	139	139
3	Pua	136	138	224	224	92	92	271	271	254	254	184	188	200	208	196	196	134	148	182	194	139	139
3	Pua	122	133	224	226	92	94	271	287	252	252	184	184	202	208	186	186	154	154	186	186	137	139
3	Pua	126	138	212	224	92	92	271	271	254	254	188	188	200	202	192	200	142	148	166	182	0	0
3	Pua	129	136	216	216	94	114	247	271	249	259	182	182	194	208	210	210	134	142	184	184	129	129
3	Pua	122	133	216	218	92	94	271	271	257	264	186	186	194	200	186	190	136	144	182	192	139	139
3	Pua	122	136	224	224	92	114	271	271	252	276	184	184	200	208	186	204	152	152	186	194	139	139
3	Pua	131	133	214	220	92	114	303	303	243	243	180	184	198	208	192	198	144	152	180	196	139	139
3	Pua	138	138	216	222	104	114	251	271	254	264	182	188	200	200	198	202	148	154	166	186	139	139
3	Pua	129	129	214	220	98	114	271	287	254	254	184	184	200	226	188	192	134	154	166	192	139	139
3	Pua	120	126	214	230	114	114	271	303	252	276	178	178	196	196	198	198	134	136	176	186	139	139
3	Pua	124	129	214	232	114	114	303	303	252	254	176	190	202	204	200	204	146	152	166	192	139	139
3	Pua	129	129	214	222	94	94	271	271	252	264	186	186	194	200	190	196	148	154	192	192	139	139
3	Pua	136	138	224	224	92	94	271	271	249	252	182	184	196	212	192	204	134	142	192	192	109	112
3	Pua	131	131	208	238	94	94	271	271	254	261	182	190	200	226	186	186	144	154	0	0	139	139
3	Pua	122	129	216	224	90	92	255	271	249	254	176	190	200	202	192	202	144	146	0	0	139	139
3	Pua	124	136	214	232	94	114	271	271	247	247	182	186	204	206	192	210	144	148	168	192	139	139
3	Pua	120	147	216	220	92	98	271	271	254	254	176	194	198	204	192	202	134	144	166	192	139	139
3	Pua	131	138	208	234	94	94	271	289	249	254	186	190	200	200	192	198	144	146	176	178	139	139
3	Pua	129	133	216	220	92	92	271	271	252	276	0	0	198	212	190	204	136	152	182	192	139	139
3	Pua	120	122	216	224	94	94	255	271	252	252	184	192	206	208	190	202	142	154	184	192	139	146
3	Pua	138	138	222	224	94	114	271	271	254	254	192	194	200	204	190	204	142	144	178	184	139	139
3	Pua	131	136	220	226	114	114	303	303	249	254	180	188	200	208	200	200	148	154	192	192	139	139
3	Pua	129	129	224	224	114	114	255	271	254	271	186	188	204	208	190	198	136	148	184	192	121	139
3	Pua	126	133	216	224	94	114	0	0	249	249	188	188	202	208	198	202	148	152	0	0	139	139
3	Pua	120	138	216	216	94	114	0	0	252	254	176	178	200	212	192	196	134	154	168	168	139	146
3	Pua	131	136	220	238	92	94	271	271	257	264	182	186	194	208	192	200	152	154	184	192	139	139
3	Pua	129	136	214	232	94	114	245	245	249	252	184	192	202	204	186	200	144	154	194	194	139	139
4	Yao	129	129	224	224	94	104	293	299	252	252	184	186	196	212	194	198	142	154	182	182	139	144
4	Yao	126	129	220	220	94	104	293	293	247	252	184	184	200	200	196	198	134	148	182	182	139	139
4	Yao	122	129	228	228	92	114	271	271	249	249	176	184	200	212	194	198	134	152	182	182	144	144
4	Yao	129	133	224	224	90	114	271	309	252	254	176	176	212	212	200	202	142	148	176	176	144	146
4	Yao	138	138	224	224	92	104	271	271	252	254	174	186	214	214	210	210	142	152	184	196	139	144
4	Yao	126	136	224	230	90	92	0	0	254	254	184	186	196	200	192	208	144	146	184	184	0	0
4	Yao	126	136	224	230	104	114	0	0	254	254	176	184	212	212	192	198	144	144	170	182	139	139
4	Yao	129	138	222	224	94	104	271	271	252	252	176	176	208	210	184	198	142	144	166	168	114	114
4	Yao	129	138	220	224	90	94	303	303	252	254	176	184	196	204	204	210	144	148	182	182	139	139
4	Yao	122	138	224	224	92	94	299	309	254	257	188	188	196	226	194	198	134	136	176	176	139	139
4	Yao	126	133	212	224	114	114	299	299	252	257	182	184	196	210	198	210	144	158	184	184	129	139
4	Yao	138	138	218	222	114	114	271	271	252	254	176	184	200	226	192	198	142	158	0	0	139	170
4	Yao	133	133	220	220	92	92	271	271	252	252	184	184	212	214	196	196	144	152	182	186	139	139
4	Yao	129	129	224	224	104	104	271	271	254	257	184	184	204	212	194	194	142	144	176	176	109	139
4	Yao	129	142	216	220	94	94	251	271	252	257	186	186	204	204	192	198	144	150	184	194	109	129
4	Yao	136	138	248	250	114	114	271	289	252	252	176	188	194	206	194	194	158	158	174	174	139	152
4	Yao	129	136	218	218	114	114	251	303	247	252	190	190	196	210	198	208	144	144	166	166	139	139
4	Yao	129	129	216	218	104	104	271	303	254	261	186	188	204	212	192	196	136	150	166	192	139	139
4	Yao	129	136	224	230	114	114	251	251	252	261	176	190	200	212	194	210	144	158	176	176	107	107
4	Yao	129	129	224	224	104	114	303	303	252	254	182	182	200	204	192	192	150	154	176	176	161	159
4	Yao	126	142	220	224	90	92	251	303	252	261	190	190	204	226	194	196	154	154	166	182	139	144
4	Yao	129	147	216	224	114	114	303	303	252	257	176	190	226	226	192	192	148	158	176	176	109	131
4	Yao	122	126	216	216	94	114	271	271	252	252	182	186	200	204	196	198	142	144	184	184	109	139
4	Yao	129	129	220	224	92	92	271	287	247	257	176	184	212	224	202	202	150	150	182	184	109	114
4	Yao	129	136	220	224	92	92	271	287	252	252	176	186	200	210	196	198	148	150	186	186	0	0
4	Yao	142	142	212	216	92	94	251	287	252	252	176	184	200	224	184	184	142	142	182	182	107	114
4	Yao	122	122	224	224	114	114	251	251	254	254	176	184	200	200	204	204	136	158	166	174	129	139
4	Yao	131	133	216	224	114	114	271	271	276	276	182	184	198	200	198	198	134	144	176	182	107	139
4	Yao	138	138	216	220	92	114	0	0	252	252	176	182	200	204	186	196	142	152	166	184	152	152
4	Yao	131	133	212	224	92	94	271	293	254	276	176	184	194	202	196	196	146	152	166	176	139	139
4	Yao	126	131	216	238	92	94	271	293	249	257	176	182	200	202	194	204	148	158	166	172	139	144
4	Yao	131	142	224	224	92	92	255	273	252	276	182	182	200	204	192	192	144	162	166	166	142	142
4	Yao	131	133	216	218	92	94	271	271	261	261	186	186	206	208	192	200	152	154	180	180	139	146
4	Yao	120	126	216	224	114	114	255	255	254	261	180	186	202	210	192	198	144	158	168	168	139	139
4	Yao	122	136	216	218	92	94	255	271	254	254	174	182	200	202	0	0	134	142	184	184	135	139
4	Yao	122	129	218	218	94	104	271	271	259	259	176	184	200	212	196	208	142	152	184	184	109	139
4	Yao	122	131	224	236	92	114	255	255	238	254	186	190	194	204	198	202	142	152	166	166	139	144
4	Yao	136	142	214	224	114	114	255	271	254	261	174	188	204	206	0	0	136	146	160	194	139	139
4	Yao	129	129	214	230	92	104	255	271	252	254	190	190	200	200	190	198	152	152	166	184	109	144
4	Yao	129	136	224	228	92	94	247	255	254	254	186	186	196	202	198	204	134	152	172	176	139	139
4	Yao	126	136	214	224	94	112	255	271	261	271	176	180	200	214	192	198	142	146	160	184	131	139
4	Yao	136	142	214	216	114	114	255	271	252	257	178	186	198	200	198	198	134	144	160	160	139	146
4	Yao	122	136	214	252	92	114	271	271	271	271	174	186	200	214	200	200	134	152	168	168	146	146
4	Yao	129	129	216	242	92	94	271	271	249	259	184	186	202	206	198	198	142	150	166	194	139	146
4	Yao	122	136	216	216	94	114	247	255	252	257	186	190	206	208	198	200	136	152	160	172	144	146
4	Yao	120	133	218	230	92	94	271	271	252	254	186	186	200	202	190	190	146	154	166	168	139	139
5	Yang	129	131	214	216	92	94	271	275	254	257	176	182	206	206	186	198	134	166	176	200	139	139
5	Yang	131	131	216	250	118	118	271	271	254	276	174	182	202	202	204	204	142	144	200	200	131	131
5	Yang	124	124	216	250	100	100	287	287	249	254	176	176	208	212	224	224	154	154	200	200	144	144
5	Yang	131	131	216	226	92	94	251	299	252	254	176	182	204	214	194	196	134	142	176	182	139	144
5	Yang	129	131	214	232	94	114	271	303	252	254	176	176	226	226	196	196	144	144	176	200	139	155
5	Yang	129	129	216	216	94	104	309	309	252	257	180	180	202	206	202	202	144	144	176	176	144	144
5	Yang	129	147	224	224	92	94	271	271	252	261	176	188	200	208	196	200	146	152	194	176	159	159
5	Yang	131	131	236	236	114	114	303	303	252	252	176	176	208	208	192	204	148	154	166	176	0	0
5	Yang	131	131	214	224	92	94	271	287	249	252	176	176	200	226	192	194	144	158	176	176	109	139
5	Yang	147	147	224	224	104	104	271	287	247	257	176	182	196	212	192	196	134	148	180	180	139	139
5	Yang	122	133	216	220	104	104	271	303	252	276	184	194	196	206	184	184	136	148	176	176	139	139
5	Yang	129	129	216	224	92	94	303	303	254	257	178	178	200	208	200	200	134	136	176	176	139	139
5	Yang	122	131	224	230	92	92	255	275	252	252	176	178	194	194	194	194	134	144	180	180	139	159
5	Yang	117	136	220	222	92	104	271	271	247	252	176	184	202	226	186	204	134	144	184	184	139	139
5	Yang	131	133	214	224	114	114	0	0	254	254	180	182	200	200	192	192	142	148	176	180	139	139
5	Yang	129	131	224	250	104	114	303	303	254	254	184	184	194	198	200	200	136	144	184	184	139	139
5	Yang	131	133	224	226	94	104	271	289	257	257	176	186	196	208	192	196	134	136	176	176	139	139
5	Yang	122	129	214	222	94	104	303	303	252	254	176	180	206	212	200	204	144	146	172	176	129	135
5	Yang	129	147	214	222	94	94	271	287	249	254	182	186	196	204	186	190	144	144	176	176	139	139
5	Yang	129	147	250	250	104	114	275	275	254	254	182	190	198	208	192	202	134	136	176	176	139	139
5	Yang	120	136	216	216	92	94	271	271	247	254	176	176	200	200	198	200	152	158	176	176	139	144
5	Yang	120	124	214	214	104	104	0	0	249	249	176	192	198	200	198	198	134	144	176	200	127	139
5	Yang	120	129	250	250	94	94	271	271	247	247	176	190	198	200	196	202	134	144	176	176	139	139
5	Yang	120	131	214	216	104	114	271	287	247	247	176	190	196	198	196	196	144	146	176	184	139	155
5	Yang	129	131	224	224	94	114	303	303	252	271	176	184	196	202	192	198	136	136	182	182	139	144
5	Yang	120	124	214	220	94	104	287	303	247	247	190	190	198	200	204	204	134	150	176	176	139	139
5	Yang	122	133	220	250	104	104	271	293	261	261	176	188	200	204	184	204	136	148	176	182	109	139
5	Yang	120	129	250	250	114	114	271	271	249	249	180	184	198	200	196	198	142	146	176	176	135	135
5	Yang	138	140	214	216	104	104	271	271	257	257	176	184	198	206	204	204	144	148	166	166	139	139
5	Yang	122	133	214	216	104	104	245	255	254	261	184	184	204	208	198	200	150	154	176	176	135	139
5	Yang	126	131	208	238	92	104	0	0	252	257	176	182	196	202	184	192	142	144	176	176	139	139
5	Yang	122	147	216	216	92	114	263	271	261	271	186	190	202	202	192	202	144	152	176	176	139	139
5	Yang	131	136	212	240	94	94	271	271	254	276	190	190	194	200	186	198	134	144	176	176	139	139
5	Yang	122	131	214	230	94	104	0	0	254	254	188	188	196	198	192	200	144	148	186	186	109	109
5	Yang	129	129	216	216	94	104	275	275	254	264	190	190	206	210	190	200	136	146	168	168	139	139
5	Yang	0	0	216	216	92	114	271	271	238	249	182	184	206	208	196	196	142	144	198	200	139	139
5	Yang	136	138	212	216	92	104	271	271	254	259	184	188	196	198	190	192	148	152	166	176	135	139
5	Yang	126	129	216	238	92	94	271	271	254	261	176	186	202	206	186	192	134	136	0	0	139	144
5	Yang	122	147	260	260	92	114	275	275	249	252	176	186	226	226	190	200	136	152	0	0	139	139
5	Yang	122	126	214	224	114	114	255	271	247	254	192	192	200	212	184	188	136	148	176	176	139	139
5	Yang	131	147	226	226	92	94	0	0	245	257	184	186	198	204	190	198	134	144	176	176	0	0
5	Yang	129	129	208	250	114	114	0	0	249	254	190	190	200	202	186	186	144	144	176	176	0	0
5	Yang	131	131	218	218	92	104	271	271	249	261	178	190	208	212	192	194	144	144	166	168	109	139
5	Yang	131	136	214	216	92	92	253	253	252	254	176	182	194	200	204	204	134	144	166	174	139	139
5	Yang	129	138	212	216	92	114	271	303	249	259	192	194	226	226	194	194	148	152	176	176	139	144
5	Yang	129	131	216	216	114	114	271	271	249	254	176	176	194	194	186	198	136	144	166	168	139	144
5	Yang	138	138	216	220	114	114	271	271	247	254	0	0	200	204	214	214	136	142	166	176	139	144
5	Yang	131	131	216	216	92	114	0	0	252	257	186	190	194	196	192	198	158	158	166	166	139	144
5	Yang	131	133	216	216	92	114	0	0	254	254	176	194	208	208	186	186	134	144	166	166	144	144
5	Yang	131	131	216	216	114	114	293	293	276	276	190	190	194	210	214	214	136	150	176	176	139	144
5	Yang	122	131	214	214	114	114	0	0	252	252	182	186	206	206	192	194	144	144	0	0	139	139
5	Yang	129	129	248	248	92	104	271	287	249	252	176	176	194	194	204	218	144	146	176	176	139	159
5	Yang	131	131	214	214	92	114	263	263	249	252	174	182	204	204	0	0	134	136	174	174	139	139
5	Yang	131	147	214	214	92	92	303	303	247	252	182	190	226	226	200	200	136	144	0	0	139	139
5	Yang	131	136	0	0	92	104	287	287	252	252	0	0	0	0	198	198	142	152	186	186	109	139
5	Yang	120	131	242	250	92	92	249	249	245	266	176	186	204	204	192	200	136	154	176	176	150	150
5	Yang	129	131	214	236	92	104	271	271	247	252	176	176	200	200	192	192	146	146	176	176	139	139
5	Yang	133	142	224	230	92	104	303	303	252	252	180	184	210	210	204	204	144	146	0	0	139	139
5	Yang	122	122	208	208	114	114	287	287	252	254	190	190	226	226	194	194	134	144	176	176	139	139
5	Yang	122	129	228	230	92	92	271	271	276	276	178	178	202	210	186	204	136	136	176	176	139	139
5	Yang	129	131	214	226	92	114	0	0	247	276	176	176	194	210	210	210	134	134	186	186	139	144
5	Yang	126	136	224	224	92	104	271	287	252	252	176	190	226	226	184	200	136	144	0	0	139	144
5	Yang	138	138	238	238	92	94	275	293	249	254	194	194	226	226	192	204	136	144	176	176	139	144
5	Yang	136	138	216	248	92	94	249	289	276	276	192	192	210	210	194	196	144	148	176	176	139	139
5	Yang	131	133	208	214	92	104	303	309	257	276	0	0	226	226	0	0	144	144	168	198	139	144
5	Yang	131	136	214	214	90	92	0	0	252	276	174	190	200	200	190	198	148	154	166	176	139	139
5	Yang	117	129	220	250	92	114	303	303	252	276	188	188	196	226	204	204	134	148	166	176	139	150
5	Yang	131	136	224	224	92	114	303	303	252	276	190	190	226	226	210	210	136	136	186	186	139	144
5	Yang	129	131	216	232	92	92	0	0	276	276	182	182	206	208	186	198	134	134	198	198	139	139
5	Yang	126	147	252	252	92	92	303	303	252	276	0	0	194	198	186	198	134	158	186	186	139	155
5	Yang	136	136	266	266	114	114	271	271	252	252	176	176	200	206	192	200	134	146	182	182	139	144
5	Yang	133	138	216	224	92	114	249	271	252	254	176	184	198	214	192	194	146	152	176	176	139	144
5	Yang	129	147	224	232	92	92	0	0	252	276	176	186	200	206	186	186	136	162	176	176	142	144
5	Yang	136	136	212	224	92	104	303	303	252	252	174	176	200	200	190	194	134	134	176	182	139	150
5	Yang	131	131	216	216	92	92	0	0	247	247	178	178	200	204	194	200	142	142	0	0	0	0
5	Yang	131	133	216	250	114	114	0	0	252	276	0	0	194	194	0	0	134	142	172	172	139	144
5	Yang	131	131	214	250	104	104	245	245	276	276	176	184	194	202	0	0	134	134	176	176	139	139
5	Yang	131	133	216	216	114	114	271	271	252	252	0	0	204	212	204	204	136	144	172	172	139	139
5	Yang	129	129	224	224	92	114	0	0	0	0	0	0	212	212	194	200	134	152	186	186	139	144
5	Yang	122	133	214	248	92	94	255	255	276	276	174	174	196	208	190	192	134	134	166	176	139	144
5	Yang	124	138	216	248	114	114	271	287	252	276	190	190	200	226	194	198	134	134	176	176	109	135
5	Yang	145	147	216	216	92	94	271	287	257	257	186	186	212	212	194	196	144	148	166	166	109	139
5	Yang	136	147	226	228	92	94	271	271	276	276	182	186	194	206	192	200	134	144	176	176	139	139
5	Yang	131	147	216	218	92	94	255	255	252	261	186	188	196	208	184	210	152	152	166	166	144	144
5	Yang	129	129	216	226	92	96	271	271	252	252	176	176	194	200	186	194	134	142	176	176	109	139
5	Yang	129	129	214	216	92	114	271	271	271	271	176	176	204	204	186	204	144	146	0	0	109	109
5	Yang	122	136	212	214	104	104	271	271	252	252	182	182	200	202	198	218	134	154	184	184	139	139
5	Yang	129	129	222	224	114	114	271	271	247	254	186	186	194	200	184	218	134	134	166	172	139	139
5	Yang	129	131	0	0	104	104	255	271	254	254	176	182	194	200	198	202	134	136	178	178	139	144
5	Yang	122	142	214	216	104	114	255	255	249	252	188	188	194	202	196	198	134	146	166	166	144	144
5	Yang	129	129	214	222	90	92	0	0	254	254	182	186	210	226	200	204	144	144	182	182	139	144
5	Yang	129	131	220	240	92	92	271	271	252	252	186	190	202	204	192	198	136	144	176	176	139	139
5	Yang	122	129	230	240	114	114	255	255	276	276	186	186	206	206	196	196	136	154	176	176	123	139
5	Yang	138	138	230	264	114	114	271	271	254	254	176	186	200	226	198	204	134	142	176	176	139	155
5	Yang	133	142	212	212	92	114	271	271	247	249	176	192	202	226	204	204	136	158	166	166	139	144
5	Yang	131	131	214	214	92	104	0	0	252	261	188	188	200	206	196	196	134	158	166	166	139	144
5	Yang	131	138	216	220	92	114	271	271	276	276	182	182	202	204	188	190	134	144	176	176	109	139
5	Yang	129	147	220	240	114	114	271	271	252	264	190	190	200	200	198	198	136	146	176	176	139	139
5	Yang	120	133	216	234	114	114	0	0	254	254	190	190	206	206	204	204	152	152	0	0	139	144
5	Yang	129	147	214	218	92	94	271	271	254	254	190	190	196	198	186	194	144	144	176	176	123	123
6	Sa	126	147	224	228	114	114	271	271	243	252	186	186	194	196	192	210	142	144	182	192	139	139
6	Sa	129	129	216	220	114	114	271	271	254	254	190	190	196	200	198	198	158	148	166	174	109	114
6	Sa	129	129	216	222	92	92	271	271	276	276	176	176	204	208	200	202	144	148	176	176	139	139
6	Sa	129	129	220	220	92	92	271	271	257	257	186	188	194	196	198	202	134	148	182	186	139	144
6	Sa	129	138	212	216	114	114	271	309	252	252	176	190	196	196	184	210	144	154	176	180	109	123
6	Sa	126	136	220	230	92	114	271	303	252	252	190	190	194	194	210	210	142	156	166	176	139	139
6	Sa	136	136	224	236	114	114	247	247	243	252	184	186	196	196	202	202	158	152	180	180	139	139
6	Sa	126	129	220	224	94	94	271	271	247	252	186	188	224	224	186	192	150	154	176	182	109	123
6	Sa	129	131	216	224	92	114	303	303	247	257	184	184	206	226	196	202	142	148	0	0	109	144
6	Sa	129	138	222	224	92	92	271	271	247	257	174	176	200	212	184	194	134	144	166	182	139	144
6	Sa	136	147	222	224	92	114	271	271	249	257	184	184	200	212	198	204	152	154	186	186	139	144
6	Sa	129	129	220	228	114	114	303	303	252	252	180	182	200	212	194	202	142	150	176	182	139	144
6	Sa	129	129	222	224	92	92	271	281	276	276	176	190	200	212	192	194	134	152	182	182	139	146
6	Sa	129	131	220	224	90	104	255	271	276	276	186	186	204	206	194	198	136	152	176	186	144	146
6	Sa	122	129	220	224	92	104	271	271	252	276	182	182	210	212	192	198	148	148	174	186	109	139
6	Sa	122	136	228	230	114	114	271	271	252	257	184	184	200	208	192	210	142	152	176	182	139	144
6	Sa	122	129	220	224	94	114	253	271	252	252	190	190	194	200	194	194	148	158	166	166	139	139
6	Sa	126	131	224	224	94	114	253	303	247	254	176	184	210	214	194	202	158	158	194	194	139	144
6	Sa	131	133	222	224	94	112	271	271	254	276	176	184	204	214	192	202	134	136	182	182	139	155
6	Sa	129	136	218	224	92	94	255	255	245	252	188	194	212	212	192	192	136	142	166	186	139	144
6	Sa	120	129	224	224	92	94	271	271	249	261	176	176	210	212	184	194	158	158	174	174	139	144
6	Sa	138	142	216	224	92	94	253	253	254	257	176	184	200	212	192	192	136	148	166	174	139	144
6	Sa	129	136	224	230	94	112	271	271	245	261	194	194	208	208	198	198	144	144	166	166	123	123
6	Sa	122	131	224	224	94	112	271	271	254	254	176	180	200	212	192	224	158	158	184	194	139	144
6	Sa	129	133	212	220	114	114	271	271	252	261	184	184	200	200	198	204	148	158	172	174	139	148
6	Sa	126	138	220	224	92	114	0	0	252	252	182	186	204	208	192	196	136	144	182	182	109	139
6	Sa	122	133	224	224	114	114	0	0	252	261	184	184	194	206	192	192	144	146	166	182	109	109
6	Sa	126	142	216	224	114	114	251	251	247	252	176	176	202	206	184	198	136	142	0	0	123	144
6	Sa	131	131	214	216	92	114	271	271	276	276	186	186	210	212	192	202	144	144	182	182	129	139
6	Sa	122	129	216	228	92	92	271	271	276	276	184	190	194	204	202	208	150	152	182	186	144	144
6	Sa	129	129	212	224	114	114	255	271	254	254	184	184	200	214	192	192	154	154	174	182	144	144
6	Sa	147	147	214	216	92	94	271	271	252	257	176	186	204	208	210	210	134	142	182	182	139	139
6	Sa	122	131	222	224	94	114	271	271	247	259	184	186	200	200	184	192	142	144	0	0	107	146
6	Sa	122	129	216	222	94	114	271	271	254	254	186	186	196	208	186	186	142	146	0	0	107	114
6	Sa	122	126	224	228	94	114	255	271	254	257	186	190	208	212	194	192	148	150	184	184	139	139
6	Sa	0	0	220	220	114	114	0	0	0	0	176	184	206	212	202	210	136	142	0	0	0	0
6	Sa	120	136	224	224	90	114	271	271	252	254	176	184	200	212	200	224	136	154	194	194	139	144
6	Sa	129	136	216	230	94	114	255	271	252	252	188	194	212	214	184	184	142	158	166	194	155	155
6	Sa	129	129	220	220	92	94	0	0	259	259	188	188	226	226	0	0	148	154	0	0	139	139
6	Sa	133	138	214	224	104	114	271	271	0	0	182	190	194	194	186	204	142	152	166	184	139	146
6	Sa	129	129	216	222	94	114	0	0	0	0	176	184	200	226	0	0	144	144	194	194	139	139
7	Wa	131	131	216	224	92	94	271	271	252	261	182	182	210	214	202	202	134	144	182	186	139	139
7	Wa	122	136	226	266	94	94	287	287	252	276	184	186	194	200	194	204	144	152	186	186	159	159
7	Wa	131	131	224	224	94	114	271	287	252	276	176	184	200	210	192	204	144	152	174	182	139	139
7	Wa	122	131	216	216	92	94	271	287	241	252	176	184	206	210	200	200	146	154	172	186	139	139
7	Wa	131	131	216	224	114	114	271	271	254	254	182	186	204	206	204	206	136	152	184	186	139	139
7	Wa	122	138	216	216	94	114	271	287	247	252	182	182	206	210	200	202	136	152	174	182	139	139
7	Wa	126	136	212	216	94	114	271	287	254	276	176	184	194	206	202	210	134	136	166	184	142	142
7	Wa	122	138	216	224	94	114	271	271	252	252	182	186	208	214	196	202	146	148	186	186	139	139
7	Wa	122	129	212	266	92	94	271	271	247	252	176	184	206	208	192	196	146	146	182	182	139	139
7	Wa	133	133	216	222	92	94	255	271	252	276	186	192	194	200	202	202	144	148	172	182	139	139
7	Wa	131	133	216	224	94	94	271	287	252	252	182	186	204	204	200	200	136	136	166	176	137	139
7	Wa	131	133	216	220	94	94	293	293	252	252	184	190	226	226	192	196	154	154	166	174	139	144
7	Wa	133	133	216	224	92	94	271	287	247	252	176	184	204	226	202	202	146	152	166	186	139	144
7	Wa	126	133	216	224	94	94	271	271	252	276	176	184	206	206	200	202	144	154	166	186	139	139
7	Wa	124	129	224	224	92	94	253	271	252	252	176	178	200	200	194	196	134	146	182	182	139	144
7	Wa	133	133	214	216	92	94	271	287	252	261	182	184	206	208	202	204	152	154	174	174	142	142
7	Wa	122	131	216	216	92	94	271	287	252	252	176	176	194	200	198	198	144	166	172	172	139	159
7	Wa	131	131	216	224	94	94	245	253	252	261	184	188	200	206	196	196	134	134	186	186	139	139
7	Wa	122	131	224	226	92	94	271	271	252	276	184	190	208	214	210	210	134	146	166	178	139	144
7	Wa	122	136	212	212	94	118	287	287	247	252	176	176	194	200	192	194	152	152	182	182	144	144
7	Wa	126	131	216	224	94	114	271	287	252	252	184	190	206	214	192	194	152	152	186	186	137	144
7	Wa	122	122	216	226	92	92	253	289	252	276	176	178	194	198	202	210	146	146	166	166	139	139
7	Wa	131	133	216	216	92	92	271	271	276	276	182	184	208	208	196	196	146	152	166	182	139	139
7	Wa	136	136	212	212	92	94	271	271	254	261	176	176	200	200	200	200	134	146	182	182	139	139
7	Wa	122	131	224	224	94	114	253	293	252	252	176	184	194	196	192	200	136	144	174	186	139	142
7	Wa	122	131	216	216	94	114	271	303	252	276	186	186	194	202	196	196	144	152	186	186	139	139
7	Wa	133	136	216	224	92	94	253	271	252	252	176	176	206	210	200	200	144	154	174	184	139	139
7	Wa	133	133	224	224	94	114	271	287	252	252	176	190	210	214	184	196	144	144	182	182	139	139
7	Wa	122	131	216	220	94	114	253	271	252	252	176	178	200	200	200	202	152	152	184	186	144	144
7	Wa	138	138	216	224	94	114	253	271	276	276	176	184	200	214	192	192	136	152	186	186	139	144
8	Haeng	131	131	236	236	92	92	251	255	254	257	182	182	226	226	0	0	134	136	186	186	131	139
8	Haeng	129	131	214	214	104	114	271	287	254	254	176	176	226	226	198	200	134	154	0	0	139	139
8	Haeng	122	131	208	222	92	94	0	0	249	252	182	184	200	200	192	196	146	148	176	176	139	144
8	Haeng	122	126	214	220	114	114	255	271	276	276	174	178	198	200	194	204	146	154	182	182	144	144
8	Haeng	122	138	214	216	92	112	255	271	257	259	182	182	226	226	196	200	136	154	180	180	139	144
8	Haeng	136	136	224	224	94	114	271	287	249	249	176	184	200	226	204	204	134	134	160	184	139	152
8	Haeng	126	126	216	216	114	114	271	287	249	252	190	190	226	226	192	196	134	136	182	182	139	144
8	Haeng	122	131	236	236	114	114	271	289	252	257	174	178	194	200	188	200	134	142	182	182	144	144
8	Haeng	131	147	216	218	114	114	271	287	254	254	174	174	206	206	190	198	150	152	176	176	139	139
8	Haeng	133	138	220	226	104	114	271	271	252	254	178	182	194	200	188	194	134	144	170	184	109	139
8	Haeng	138	138	240	240	104	104	271	271	276	276	176	184	202	202	194	210	144	146	184	184	139	139
8	Haeng	122	129	214	214	92	92	251	271	238	276	186	186	196	202	218	218	134	154	0	0	109	109
8	Haeng	122	131	220	226	104	104	251	271	252	276	178	178	196	196	188	192	144	144	176	176	139	139
8	Haeng	122	147	216	216	114	114	271	271	252	252	174	174	202	202	194	194	136	152	166	166	139	139
8	Haeng	129	138	220	224	104	104	251	251	252	276	176	176	226	226	190	188	148	152	196	196	107	109
8	Haeng	122	131	216	216	114	114	271	271	249	261	176	184	208	208	196	196	134	142	184	184	139	139
8	Haeng	122	140	252	252	114	114	287	287	261	261	174	178	200	200	192	198	134	142	174	196	109	144
8	Haeng	122	133	216	216	114	114	271	271	254	254	182	182	200	200	192	192	134	134	172	172	139	139
8	Haeng	133	133	216	216	104	114	271	271	276	276	176	184	210	210	184	184	144	154	166	166	0	0
8	Haeng	129	129	216	220	104	114	271	271	249	252	176	180	194	208	192	210	136	148	186	194	109	139
8	Haeng	122	122	216	216	114	114	271	289	249	271	176	190	194	206	192	192	144	152	172	172	131	139
8	Haeng	142	142	214	214	114	114	251	271	254	254	174	176	200	200	196	196	136	136	166	166	109	109
8	Haeng	122	131	214	220	92	92	251	271	249	249	184	184	202	202	188	188	144	144	184	184	148	148
8	Haeng	131	131	216	216	92	104	251	251	247	259	176	184	226	226	192	198	144	146	170	170	109	109
8	Haeng	120	133	224	224	104	104	271	271	254	276	184	184	194	210	194	194	142	144	184	184	109	109
8	Haeng	129	133	216	222	104	104	271	271	254	261	176	180	0	0	198	198	142	144	0	0	109	139
8	Haeng	122	140	216	224	92	104	0	0	259	259	176	182	206	226	192	192	136	154	184	184	144	144
8	Haeng	145	147	214	252	92	94	271	271	254	257	184	184	204	208	192	192	144	146	180	184	109	109
8	Haeng	126	138	214	220	90	114	271	287	254	271	184	186	200	200	188	198	134	154	186	186	139	139
8	Haeng	136	142	224	250	104	114	271	271	0	0	176	188	198	200	186	210	156	158	174	174	109	139
8	Haeng	131	138	220	224	104	114	271	271	0	0	180	186	200	200	188	210	146	158	174	174	139	139
8	Haeng	126	131	224	250	94	98	0	0	0	0	188	188	196	200	200	200	142	158	186	186	107	139
8	Haeng	126	126	216	250	104	114	251	251	0	0	176	188	196	200	192	202	136	144	176	176	139	144
8	Haeng	133	133	250	250	104	112	271	271	0	0	180	182	198	200	186	198	158	158	176	182	109	109
8	Haeng	0	0	250	250	114	114	271	271	0	0	176	178	206	206	196	202	144	154	168	170	139	139
8	Haeng	138	140	230	230	94	114	255	271	252	254	176	178	194	200	190	206	134	154	176	192	139	155
8	Haeng	129	129	214	234	92	92	253	271	252	252	176	190	198	226	186	190	136	154	184	184	139	139
8	Haeng	133	138	216	216	104	114	271	271	249	261	174	174	200	214	198	214	144	154	0	0	139	146
8	Haeng	126	133	216	216	94	114	271	271	249	254	188	190	202	202	198	202	142	154	194	194	137	144
8	Haeng	136	142	216	224	94	94	271	271	254	261	192	192	200	202	186	200	142	146	166	166	139	152
8	Haeng	126	142	212	250	104	114	0	0	0	0	184	184	200	202	202	210	136	154	176	176	109	109
8	Haeng	0	0	214	224	114	114	271	271	0	0	186	186	0	0	200	200	158	158	176	176	109	112
